# Supplementary material for: Computationally designed proteins mimic antibody immune evasion in viral evolution
Source: Immunity. Author manuscript; Available in PMC 2026 Apr 25. (PMC13110123; doi:10.1016/j.immuni.2025.04.015)
Supplement: 1-s2.0-S1074761325001785-mmc2 [file NIHMS2161490-supplement-1-s2_0-S1074761325001785-mmc2.xlsx]

## Sheet: S1A_Mutation_summary
Mutation	Count in GISAID	Count when first ordered	Residue count	# constructs	VoCs/VoIs
T478K	10915051	7604213	11088385	14	delta, BA.1, BA.2, BA.2.12.1, BA.4/5, BA.2.75, BA.2.13, XBL, EG.1, XBB.1.9.1, XBB.1.9.2, BA.2.3.20, CA.1, BR.2, BN.1, BM.1.1.1, BU.1, BQ.1.1, BA.2.75.1, BA.4, BF.7, BA.4.6, BQ.1, BA.2.75.2, XBB.1, XBB, XBB.1.5, CH.1.1, CH.1.1.1, BN.1.3.2
G339D	6284182	5457417	7456597	16	BA.1, BA.2, BA.2.12.1, BA.4/5, BA.2.13, BA.2.3.20, BU.1, BQ.1.1, BA.4, BF.7, BA.4.6, BQ.1
L452R	6191026	4962686	6565860	18	delta, BA.4/5, CA.1, BR.2, BU.1, BQ.1.1, BA.4, BF.7, BA.4.6, BQ.1, CH.1.1, CH.1.1.1
V213G	4632878	4500279	5563141	9	BA.2, BA.2.12.1, BA.4/5, BA.2.75, BA.2.13, BA.2.3.20, CA.1, BR.2, BN.1, BM.1.1.1, BU.1, BQ.1.1, BA.2.75.1, BA.4, BF.7, BA.4.6, BQ.1, BA.2.75.2, CH.1.1, CH.1.1.1, BN.1.3.2
Q493R	3817459	3794291	3821559	30	BA.1, BA.2, BA.2.12.1, BA.2.13
T19R	3795510	3795027	9384596	3	delta
R346T	1613874	6301	2725382	18	FU.2, FU.1, XBB.1.16.6, XBB.1.16.1, XBB.1.16, XBL, EG.1, XBB.1.9.1, XBB.1.9.2, CA.1, BR.2, BN.1, BM.1.1.1, BQ.1.1, BF.7, BA.4.6, BA.2.75.2, XBB.1, XBB, XBB.1.5, CH.1.1, CH.1.1.1, BN.1.3.2
R346K	1075797	1075632	2725382	6
T76I	73377	43184	7643256	16
K147N	8421	872	222977	32
E484V	4642	4557	7472371	11
Y248D	2692	2692	43969	4
S155R	1683	1652	8221	21
R683L	1551	1506	4994	4
Q493K	858	791	3821559	1
Y473F	821	738	1387	14
N481T	709	648	95759	6
F490R	564	564	989742	19
E484P	322	313	7472371	1
K113T	265	265	30214	7
A27L	127	113	5527074	6
H69G	72	64	8705949	4
R403T	42	38	87497	4
Q183V	39	7	902679	3
Q498Y	16	13	7188171	7
K529L	6	6	1735	36
F486E	6	6	3377460	1
M153S	5	5	61281	15
Q493S	4	4	3821559	4
S494R	4	4	28273	31
N439R	3	3	23846	9
V445E	3	3	974949	4
R683N	1	1	4994	7
R158A	1	1	3692097	2
T76R	1	1	7643256	2
K417V	0	0	6742224	8
R683V	0	0	4994	2

## Sheet: S1B_Model_summary
VOCs	Total # of mutations scored	Total # positions	# top 1% muts	# top 1% positions	# doubles	Total number of training sequences	Neff (theta 0.99)	Number of pandemic sequences in training	Neff pandemic sequences
B.1 (pre2020)	21223	1117	212	116	22108	4577	1630	0	0
B.1	23921	1259	240	90	28182	5868	1639.1	1291	9.1
BA.5	24073	1267	241	79	28308	9669	1098.6	5111	11.1
BA.2.12.1	24111	1269	242	81	28614	9661	1096.9	5111	12
BA.2.75	24130	1270	242	77	28521	10626	1098.3	6076	13.4
XBB	24111	1269	242	74	28435	11599	1099.8	7049	15.2

## Sheet: S1C_Timeline
VOC	Emergence time	Months since pandemic onset		Notes
WuhanG	2020-01-01	1
Alpha	2020-08-01	8
Delta	2020-08-22	9
Beta	2020-09-22	10
Gamma	2020-12-09	12
	2021-08-23			Vaccine first approved
	2021-09-22			Booster vaccine approved
BA.1	2021-09-12	21
BA.2	2021-11-11	23
BA.5	2021-12-27	25
BA.4	2022-02-12	27
	Jan/Feb 2022			Pfizer and moderna first started making the booster
BA.2.12.1	2022-02-20	27
BA.2.75	2022-05-10	29
	2022-06-28	31		Data to FDA
BQ.1	2022-07-26	32
XBB	2022-07-26	32
BQ.1.1	2022-08-17	33
	2022-08-31			BA.4/5 bivalent vaccine approved
xbb.1.5	2022-09-11	33
XBB.1.5	2022-09-11	33
CH.1.1	2022-10-06	34
EG.5	2023-04-17	41
HV.1	2013-07-24	44
BA.2.86	2023-06-11	42
JN.1	2023-08-14	45
https://www.fda.gov/news-events/press-announcements/fda-authorizes-booster-dose-pfizer-biontech-covid-19-vaccine-certain-populations
https://www.fda.gov/news-events/press-announcements/fda-approves-first-covid-19-vaccine
https://www.nejm.org/doi/full/10.1056/nejmp2215780
