# Supplementary material for: Computationally designed proteins mimic antibody immune evasion in viral evolution
Source: Immunity. Author manuscript; Available in PMC 2026 Apr 25. (PMC13110123; doi:10.1016/j.immuni.2025.04.015)
Supplement: 1-s2.0-S1074761325001785-mmc4 [file NIHMS2161490-supplement-1-s2_0-S1074761325001785-mmc4.xlsx]

## Sheet: S3
Name	Infectivty relative to B.1				Infectivity relative to base VoC				Base VoC
	replicate_1	replicate_2	replicate_3	avg	replicate_1	replicate_2	replicate_3	avg
Wuhan (D614)	0.789729	0.671577	0.943458	0.801588	0.789729	0.671577	0.943458	0.801588	B.1
B.1	0.878043	1.32702	0.794941	1	0.878043	1.32702	0.794941	1	B.1
Alpha	1.90665	2.54881	2.59096	2.3488	1.90665	2.54881	2.59096	2.3488	B.1
Beta	1.91281	1.70916	1.72765	1.78321	1.91281	1.70916	1.72765	1.78321	B.1
Gamma	2.47359	2.97955	2.12624	2.52646	2.47359	2.97955	2.12624	2.52646	B.1
BA.5	0.249491	0.245072	0.233288	0.242617	1.02833	1.01012	0.961548	1	BA.5
BA.5-2a	0.850873	0.851396	0.887264	0.863178	3.50706	3.50922	3.65705	3.55778	BA.5
B.1	1.00633	0.996597	0.997069	1	1.00633	0.996597	0.997069	1	B.1
B.1-4d	1.18346	1.1162	1.15481	1.15149	1.18346	1.1162	1.1582	1.15262	B.1
B.1-5a	0.865055	0.846976	0.872674	0.861568	0.865055	0.846976	0.875239	0.862424	B.1
BA.2.12.1	1.05081	1.04769	1.02438	1.04096	1.00946	1.00647	0.984072	1	BA.2.12.1
BA.2.12.1-2c	1.09004	0.98371	1.01173	1.0285	1.04715	0.945003	0.971924	0.988026	BA.2.12.1
BA.2.12.1-4a	0.449201	0.421078	0.399191	0.423157	0.431526	0.40451	0.383484	0.406506	BA.2.12.1
BA.2.12.1-4b	0.273119	0.230471	0.228776	0.244122	0.262372	0.221402	0.219774	0.234516	BA.2.12.1
B.1	0.989594	1.02928	0.981122	1	0.989594	1.02928	0.981122	1	B.1
B.1-2a	0.869185	0.899517	0.910911	0.893204	0.869185	0.899517	0.910911	0.893204	B.1
B.1-2b	0.832814	0.839487	0.920035	0.864112	0.832814	0.839487	0.920035	0.864112	B.1
B.1-2c	0.892987	0.974082	0.917127	0.928066	0.892987	0.974082	0.917127	0.928066	B.1
B.1-2d	1.2257	1.23833	1.30469	1.25624	1.2257	1.23833	1.30469	1.25624	B.1
BA.5	0.316416	0.328143	0.356004	0.333521	0.948714	0.983876	1.06741	1	BA.5
BA.5-1a	0.545621	0.602132	0.604895	0.584216	1.63594	1.80538	1.81366	1.75166	BA.5
BA.5-1b	0.65582	0.687452	0.642676	0.661983	1.96635	2.06119	1.92694	1.98483	BA.5
BA.5-1d	0.774267	0.78548	0.798661	0.786136	2.32149	2.35511	2.39463	2.35708	BA.5
BA.5-1e	0.757508	0.792533	0.789197	0.779746	2.27125	2.37626	2.36626	2.33792	BA.5
BA.5-1f	0.526463	0.565128	0.582365	0.557985	1.5785	1.69443	1.74611	1.67301	BA.5
BA.5-1g	0.56621	0.581784	0.599117	0.58237	1.69767	1.74437	1.79634	1.74613	BA.5
BA.5-2c	0.630795	0.670191	0.643283	0.64809	1.89132	2.00944	1.92876	1.94317	BA.5
BA.5-2d	0.590714	0.619651	0.603529	0.604631	1.77115	1.85791	1.80957	1.81287	BA.5
BA.5-2e	0.43646	0.45476	0.415134	0.435451	1.30864	1.36351	1.2447	1.30562	BA.5
BA.5-2f	0.597598	0.57416	0.572558	0.581439	1.79179	1.72151	1.71671	1.74333	BA.5
BA.5-3a	0.496339	0.486387	0.488649	0.490458	1.48818	1.45834	1.46512	1.47055	BA.5
BA.5-3b	0.374052	0.400313	0.36978	0.381382	1.12153	1.20026	1.10872	1.1435	BA.5
BA.5-5a	0.357041	0.366427	0.338269	0.353912	1.07052	1.09866	1.01424	1.06114	BA.5
BA.5-5b	0.370353	0.368837	0.36109	0.36676	1.11043	1.10589	1.08266	1.09966	BA.5
BA.5-4a	0.438566	0.432093	0.434116	0.434925	1.31496	1.29555	1.30161	1.30404	BA.5
BA.5-1c	0.808608	0.816768	0.780722	0.802032	2.42446	2.44892	2.34085	2.40474	BA.5
BA.4.6	0.985365	0.974064	0.979177	0.979535	2.95443	2.92055	2.93588	2.93695	BA.5
B.1	0.94111	0.94111	1.11778	1	0.94111	0.94111	1.11778	1	B.1
WuD	0.432216	0.432216	0.606725	0.490385	0.432216	0.432216	0.606725	0.490385	B.1
XBB	0.708749	0.708749	0.732157	0.716551	0.989111	0.989111	1.02178	1	XBB
XBB-1a	0.463132	0.463132	0.473871	0.466712	0.646335	0.646335	0.661322	0.651331	XBB
XBB-5a	0.234565	0.234565	0.26676	0.245296	0.327352	0.327352	0.372283	0.342329	XBB
XBB-5b	0.208681	0.208681	0.256931	0.224764	0.29123	0.29123	0.358566	0.313675	XBB
XBB-2a	0.96564	0.96564	1.15153	1.0276	1.34762	1.34762	1.60704	1.43409	XBB
XBB-3a	0.700661	0.700661	0.876828	0.759383	0.977824	0.977824	1.22368	1.05978	XBB
XBB-4a	0.669857	0.669857	0.87703	0.738915	0.934835	0.934835	1.22396	1.03121	XBB
XBB-5c	0.375354	0.375354	0.337596	0.362768	0.523833	0.523833	0.47114	0.506269	XBB
XBB-6a	0.347155	0.347155	0.348293	0.347535	0.484481	0.484481	0.486069	0.48501	XBB
XBB-8a	0.180475	0.180475	0.335304	0.232085	0.251867	0.251867	0.467942	0.323892	XBB
XBB-8b	0.293691	0.293691	0.277901	0.288428	0.409867	0.409867	0.387831	0.402522	XBB
XBB-9a	0.148581	0.148581	0.162732	0.153298	0.207356	0.207356	0.227104	0.213939	XBB
XBB-9b	0.471033	0.471033	0.502116	0.481394	0.657361	0.657361	0.70074	0.671821	XBB
XBB-10a	0.128758	0.128758	0.167629	0.141715	0.179692	0.179692	0.233938	0.197774	XBB
XBB-10b	0.127563	0.127563	0.160972	0.138699	0.178023	0.178023	0.224648	0.193565	XBB
WuD	0.311046	0.305475	0.414068	0.34353	0.311046	0.305475	0.414068	0.34353	B.1
B.1	0.662602	1.17644	1.16096	1	0.662602	1.17644	1.16096	1	B.1
Delta	0.122629	0.0677809	0.117889	0.102766	0.122629	0.0677809	0.117889	0.102766	B.1
BA.1	0.0211357	0.0279433	0.0199068	0.0229953	0.0211357	0.0279433	0.0199068	0.0229953	B.1
BA.2	0.0557175	0.0326437	0.029762	0.0393744	0.0557175	0.0326437	0.029762	0.0393744	B.1
BA.2.12.1	0.647474	0.659002	0.442318	0.582931	16.444	16.7368	11.2336	14.8048	BA.2
BA.5	0.331738	0.33424	0.421375	0.362451	8.42521	8.48876	10.7017	9.20524	BA.2
BA.2.75	1.84714	2.01151	2.8571	2.23858	46.9121	51.0868	72.5622	56.8537	BA.2
BQ.1	0.910299	1.13625	1.16946	1.072	2.51151	3.13491	3.22652	2.95765	BA.5
BQ.1.1	1.61114	1.44374	1.30106	1.45198	1.50292	1.34677	1.21367	1.35445	BQ.1
XBB	1.03693	1.13651	1.26303	1.14549	0.463209	0.50769	0.564212	0.511704	BA.2.75
CH.1.1	1.28629	1.3522	1.63285	1.42378	0.5746	0.604041	0.729415	0.636019	BA.2.75
XBB.1	0.896076	1.33954	0.616936	0.95085	0.782264	1.1694	0.538578	0.830081	XBB
XBB.1.5	1.41149	1.7807	2.23164	1.80794	1.48445	1.87275	2.34699	1.9014	XBB.1
WuD	0.549246	0.369007	0.527667	0.481974	0.549246	0.369007	0.527667	0.481974	B.1
B.1	1.43549	0.870174	0.694339	1	1.43549	0.870174	0.694339	1	B.1
B.1	0.98648	1.00568	1.0903	1.02749	0.98648	1.00568	1.0903	1.02749	B.1
B.1-4a	1.67822	1.04986	0.960321	1.22947	1.67822	1.04986	0.960321	1.22947	B.1
B.1-4b	0.89133	0.856763	0.796271	0.848121	0.89133	0.856763	0.796271	0.848121	B.1
B.1-4c	1.34651	1.4634	1.70828	1.50606	1.34651	1.4634	1.70828	1.50606	B.1
B.1-8a	0.914165	1.17654	0.705371	0.932027	0.914165	1.17654	0.705371	0.932027	B.1
B.1-8b	0.037471	0.0471172	0.0298749	0.0381544	0.037471	0.0471172	0.0298749	0.0381544	B.1
B.1-8c	0.421221	0.363247	0.571223	0.451897	0.421221	0.363247	0.571223	0.451897	B.1
B.1-8d	0.0163727	0.0330892	0.0297967	0.0264195	0.0163727	0.0330892	0.0297967	0.0264195	B.1
B.1-9a	0.0157445	0.0171606	0.0017783	0.0115612	0.0157445	0.0171606	0.0017783	0.0115612	B.1
B.1-9b	0.865143	0.936028	0.8482	0.883124	0.865143	0.936028	0.8482	0.883124	B.1
B.1-9c	0.91916	1.07968	1.16236	1.05373	0.91916	1.07968	1.16236	1.05373	B.1
B.1-10a	0.786012	0.677097	0.788036	0.750382	0.786012	0.677097	0.788036	0.750382	B.1
B.1-10b	0.785511	0.758342	0.876186	0.80668	0.785511	0.758342	0.876186	0.80668	B.1
B.1-10c	0.209011	0.271432	0.0787697	0.186404	0.209011	0.271432	0.0787697	0.186404	B.1
B.1-10d	0.0193062	0.010842	0.0225517	0.0175667	0.0193062	0.010842	0.0225517	0.0175667	B.1
BA.2.12.1	1.63647	1.74152	1.75948	1.71249	0.955609	1.01695	1.02744	1	BA.2.12.1
BA.2.12.1-2a	0.390708	0.454505	0.424279	0.423164	0.228152	0.265405	0.247755	0.247104	BA.2.12.1
BA.2.12.1-2d	0.0723656	0.108706	0.140689	0.107253	0.0422575	0.0634782	0.0821545	0.0626301	BA.2.12.1
BA.2.12.1-2e	0.342414	0.290655	0.312402	0.315157	0.199951	0.169726	0.182426	0.184034	BA.2.12.1
BA.2.12.1-2f	0.632308	0.721539	0.788716	0.714188	0.369233	0.421339	0.460566	0.417046	BA.2.12.1
BA.2.12.1-2g	0.0618516	0.109029	0.162683	0.111188	0.0361179	0.0636667	0.0949981	0.0649275	BA.2.12.1
BA.2.12.1-5a	0.00418445	0.0108145	0.00730819	0.00743572	0.00244349	0.00631507	0.00426758	0.00434205	BA.2.12.1
BA.2.12.1-7a	0.00267189	0.00219688	0.0127756	0.00588145	0.00156023	0.00128286	0.00746023	0.00343444	BA.2.12.1
BA.2.12.1-8a	0.00279873	0.00521947	0.00497416	0.00433079	0.0016343	0.00304788	0.00290463	0.00252894	BA.2.12.1
BA.2.12.1-9a	0.0153462	0.0113275	0.00827856	0.0116507	0.00896132	0.00661462	0.00483422	0.00680339	BA.2.12.1
BA.2.12.1-2h	1.02944	1.17359	1.24379	1.14894	0.601133	0.685311	0.726307	0.670917	BA.2.12.1
Wuhan (D614)	0.291881	0.354177	0.373324	0.339794	0.291881	0.354177	0.373324	0.339794	B.1
B.1	1.0267	1.16819	0.805111	1	1.0267	1.16819	0.805111	1	B.1
BA.2.75	1.19548	1.18382	1.10673	1.16201	1.02881	1.01877	0.952424	1	BA.2.75
BA.2.75-2a	0.547576	0.648133	0.632261	0.609323	0.471232	0.557769	0.54411	0.52437	BA.2.75
BA.2.75-2b	2.10354	1.90984	1.77316	1.92885	1.81026	1.64357	1.52595	1.65992	BA.2.75
BA.2.75-3a	0.23639	0.227777	0.189022	0.21773	0.203432	0.19602	0.162668	0.187373	BA.2.75
BA.2.75-3b	0.684313	0.907633	0.858125	0.81669	0.588905	0.781089	0.738484	0.702826	BA.2.75
BA.2.75-4a	0.530192	0.411362	0.492031	0.477862	0.456271	0.354009	0.423431	0.411237	BA.2.75
BA.2.75-4b	0.657924	0.795436	0.841493	0.764951	0.657017	0.794339	0.840332	0.763896	BA.2.75
BA.2.75-4c	0.86099	0.786524	0.943405	0.86364	0.859803	0.78544	0.942104	0.862449	BA.2.75
BA.2.75-4d	0.789214	1.40105	1.01532	1.06853	0.788126	1.39912	1.01392	1.06706	BA.2.75
BA.2.75-4e	0.783614	0.754312	0.932327	0.823418	0.782533	0.753272	0.931041	0.822282	BA.2.75
BA.2.75-5d	0.134423	0.109831	0.19262	0.145625	0.134237	0.10968	0.192354	0.145424	BA.2.75
BA.2.75-5a	0.210639	0.174749	0.206129	0.197172	0.210348	0.174508	0.205845	0.196901	BA.2.75
BA.2.75-5b	0.974293	1.03571	1.14738	1.05246	0.97295	1.03428	1.14579	1.05101	BA.2.75
BA.2.75-5c	1.0182	0.87916	0.900096	0.932485	1.0168	0.877947	0.898855	0.9312	BA.2.75
BA.2.75-6a	0.625966	0.693979	0.590779	0.636908	0.625103	0.693023	0.589964	0.63603	BA.2.75
BA.2.75-6b	0.996336	0.86919	0.885712	0.917079	0.994962	0.867991	0.88449	0.915814	BA.2.75
BA.2.75-6c	1.31207	1.28299	1.19395	1.263	1.31026	1.28123	1.1923	1.26126	BA.2.75
BA.2.75-8a	0.0133817	0.0104564	0.0081178	0.010652	0.0133632	0.010442	0.00810661	0.0106373	BA.2.75
BA.2.75-9a	0.0231751	0.0281919	0.021488	0.024285	0.0231431	0.028153	0.0214584	0.0242515	BA.2.75
Wuhan (D614)	0.342633	0.260262	0.34944	0.317445	0.342633	0.260262	0.34944	0.317445	B.1
B.1	0.970948	1.21245	0.816599	1	0.970948	1.21245	0.816599	1	B.1
Wuhan (D614)	0.352396	0.46553	0.532728	0.450218					B.1
B.1	0.82721	1.10705	1.06574	1					B.1
HV.1	1.44614	1.3775	1.02772	1.28379					EG.5
JN.1	0.667198	0.535692	0.205693	0.469528					BA.2.86
Wuhan (D614)	0.407912	0.319527	0.445484	0.390975					B.1
B.1	1.06387	1.12508	0.811045	1					B.1
BA.2.86	0.959472	1.05364	1.03928	1.01747					BA.2
EG.5	1.17783	1.16201	1.53042	1.29009					XBB.1.5
