# Supplementary material for: Computationally designed proteins mimic antibody immune evasion in viral evolution
Source: Immunity. Author manuscript; Available in PMC 2026 Apr 25. (PMC13110123; doi:10.1016/j.immuni.2025.04.015)
Supplement: 1-s2.0-S1074761325001785-mmc5 [file NIHMS2161490-supplement-1-s2_0-S1074761325001785-mmc5.xlsx]

## Sheet: S4A_Sera Summary
Immunization (Sera Panel)	Viral Variant	Number of sera pools	Number of samples
Convalescent Infection	B.1	3	15
	Delta	1	5
Primary Vaccination	B.1 (Moderna)	2	10
	B.1 (Pfizer)	3	15
Boost	B.1 (Moderna)	3	15
	B.1 (Pfizer)	2	10
Bivalent boost	B.1 & BA.4/5	1	5
Vaccine Breakthrough Infection	Delta	3	15
	BA.1	3	15
	BA.2.12.1	1	5
	BA.4/5	1	5

## Sheet: S4B_ID50 titers (Pool)
ID50 Titers
Sera pool	B.1	Alpha	Beta	Delta	Gamma	BA.1	BA.2	BA.5	BA.2.12.1	BA.2.75	BQ.1	BQ.1.1	XBB	XBB.1	XBB.1.5	CH.1.1	EG.5	BA.2.86	JN.1	HV.1	SARS1	B.1-2a	B.1-2b	B.1-2c	B.1-2d	B.1-4a	B.1-4b	B.1-4c	B.1-4d	B.1-5a	B.1-8a	B.1-8c	B.1-9b	B.1-9c	B.1-10a	B.1-10b	B.1-10c	BA.5-1g	BA.5-2a	BA.5-2d	BA.5-2e	BA.5-2f	BA.5-3a	BA.5-3b	BA.5-4a	BA.5-5a	BA.5-5b	BA.2.12.1-2a	BA.2.12.1-2c
Conv_Delta	17278	10997	2179	18963	4739	134	683	248	490	432	40	93	<20	23	56	<20	101	<20			<20	7076	5932	8689	12137	2721	12367	5805	5567	3814	1493	6845	1350	1657	976	1314	738	391	<20	589	317	213	509	420	317	396	278	1975	261
Conv_WT-1	9294	4476	1146	5605	3556	1048	1015	536	690	587	160	171	77	109	90	36	41	65	23	50	128	6873	6884	6928	5086	1655	7115	3360	4279	4314	1476	4044	2392	2062	1879	1944	1524	521	487	498	597	702	601	356	304	315	268	694	443
Conv_WT-2	1788	750	213	1144	528	113	246	166	160	115	211	457	<20	<20	<20	<20	<20	<20	<20	<20	<20	798	1211	1116	880	239	923	468	789	863	210	986	419	350	294	397	341	250	241	295	179	354	294	150	176	186	142	224	193
Conv_WT-3	236	139	27	272	97	<20	23	22	<20	<20	<20	195	<20	<20	<20	<20	<20	<20	<20	<20	<20	236	304	302	302	82	263	101	129	127	47	148	67	48	55	54	104	<20	<20	<20	<20	24	<20	<20	<20	<20	<20	<20	<20
Vac_Mod-1	1691	1354	203	1523	664	100	88	52	74	57	<20	<20	<20	<20	<20	<20	<20	<20			<20	1657	1273	1333	1193	505	1443	905	1100	602	428	2208	785	774	467	471	1176	46	39	55	61	37	33	32	36	28	<20	45	33
Vac_Mod-2	3515	1592	261	3541	791	133	130	90	96	68	40	63	<20	37	<20	<20	<20	<20			25	2373	2111	1989	2111	754	2646	1772	1309	1024	1003	2484	1480	1931	1161	2684	2510	127	96	161	83	157	120	83	87	56	56	103	74
Vac_Pfiz-1	1052	521	104	1452	276	<20	41	21	32	<20	<20	<20	<20	<20	<20	<20	<20	<20			<20	802	550	715	547	272	1025	658	425	337	319	1782	602	893	667	532	950	27	<20	38	35	<20	25	<20	<20	<20	<20	45	25
Vac_Pfiz-2	465	339	74	983	174	<20	39	26	23	<20	<20	<20	<20	<20	<20	<20	<20	<20			<20	454	594	793	414	107	562	364	302	237	183	534	286	315	283	283	402	<20	21	<20	<20	49	<20	<20	<20	<20	<20	25	<20
Vac_Pfiz-3	264	137	<20	169	49	<20	<20	<20	<20	<20	<20	<20	<20	<20	<20	<20	<20	<20			<20	156	89	166	122	38	139	94	81	86	61	125	59	55	69	71	44	<20	<20	<20	<20	<20	<20	<20	<20	<20	<20	<20	<20
Boost_Mod-1	7167	6884	1669	3410	3390	1767	1699	829	971	1224	286	310	173	214	126	69	129	147	48	44	356	11028	5439	6549	8100	2346	8425	2829	3404	4112	2387	5125	3269	4225	2804	2788	3810	416	662	693	703	672	513	511	419	582	520	760	726
Boost_Mod-2	11891	9136	1835	6960	7005	2009	2131	1357	2520	1386	575	496	227	388	210	82	118	191	85	83	309	16936	11275	9797	11134	3624	19585	3697	6084	6182	3439	7024	5509	7737	5752	2923	6390	864	868	1234	983	1333	839	1002	852	791	683	1388	1099
Boost_Mod-3	4569	3032	989	1778	2028	686	628	528	781	628	200	214	86	52	45	27	28	57	26	24	214	2779	2819	2975	2947	892	3210	1011	1436	1401	1009	2882	1704	2169	1837	989	1425	485	314	698	393	633	468	474	395	329	348	418	465
Boost_Pfiz-1	3398	3319	1022	2876	2308	669	778	356	736	909	209	227	121	109	103	39	63	106	27	35	190	3781	4305	3702	4479	1532	6706	1553	1357	1450	1829	3095	2584	2516	1732	1640	2578	265	294	319	222	609	279	268	298	177	219	359	492
Boost_Pfiz-2	2812	2833	991	1810	1931	671	761	456	622	746	145	159	79	80	67	28	37	74	26	<20	147	4484	3123	3007	3026	759	3920	1170	1324	1205	1047	2560	1542	1469	1178	961	1304	308	234	390	305	415	320	313	211	282	288	362	310
Bi-valent Boost	21373	15782	4884	5984	8960	3776	5110	5190	5244	3097	2609	3149	653	538	587	308	330	477	203	273	465	20273	19341	29353	26807	6088	18286	8635	8976	8888	5955	13298	8683	7645	8475	4862	8930	7361	3485	6824	4149	6564	4726	5335	5293	4399	4848	3779	2997
BTI_Delta-1	6580	5070	1015	3726	2649	955	904	525	741	772	314	562	114	164	133	42	71	172	<20	35	298	6642	3187	5506	6113	1425	9032	1662	1683	3397	1761	4322	2677	2912	2381	2199	1979	593	346	662	486	924	569	408	445	397	382	721	463
BTI_Delta-2	12351	8417	1828	14016	6171	3614	3077	1370	2379	2673	747	764	276	189	184	123	156	208	<20	98	200	13999	13526	18358	14705	4163	19625	5591	3333	4292	4834	9175	10055	8958	9781	4953	6470	1166	1622	1414	1141	2517	1405	1746	1042	1091	1059	1906	1234
BTI_BA.1-1	2759	2837	715	1476	1785	1040	618	243	543	616	230	357	148	221	56	<20	34	84	<20	<20	141	4311	2499	3226	3180	639	3722	1089	1517	1412	989	1532	1835	1258	1361	985	1381	214	169	183	157	369	245	222	150	96	125	286	173
BTI_BA.1-2	12545	6481	3960	4662	7913	5575	3263	1547	3765	4354	682	1125	514	445	653	374	166	332	75	89	292	9662	6287	10318	9019	3305	15985	3396	3502	4632	4015	6224	5268	5809	5612	4273	5557	1063	892	1496	778	3337	1074	1459	742	708	1006	1608	1116
BTI_BA.1-3	16158	18395	7238	8486	18371	5020	6676	3001	6976	7821	714	969	592	484	534	299	495	288	83	153	448	18547	10586	17528	15790	4310	20258	7190	10830	10279	5329	18547	10571	9437	11002	4549	10364	4387	2075	4459	4557	4461	2774	3794	2386	2553	2039	4109	2018
BTI_BA.2.12.1	5609	4336	2413	2352	4744	1550	1891	1024	1834	2274	503	460	170	142	161	86	225	117	34	75	152	6629	7137	6743	7360	2081	7574	1887	2598	2146	2276	10278	3140	2666	3518	2536	3687	887	746	927	731	1027	748	840	775	748	675	2274	1286
BTI_BA.4/5	6441	2580	3138	2506	5738	1144	1721	1360	1704	2004	398	765	464	373	450	131	321	95	48	116	221	4484	4832	6832	6317	1810	8013	2442	2427	2461	1956	6060	3510	2572	2216	2870	3083	721	683	957	786	1149	707	1002	908	807	804	1784	1092
Geometric mean titers
Sera Panel	B.1	Alpha	Beta	Delta	Gamma	BA.1	BA.2	BA.5	BA.2.12.1	BA.2.75	BQ.1	BQ.1.1	XBB	XBB.1	XBB.1.5	CH.1.1	EG.5	BA.2.86	JN.1	HV.1	SARS1	B.1-2a	B.1-2b	B.1-2c	B.1-2d	B.1-4a	B.1-4b	B.1-4c	B.1-4d	B.1-5a	B.1-8a	B.1-8c	B.1-9b	B.1-9c	B.1-10a	B.1-10b	B.1-10c	BA.5-1g	BA.5-2a	BA.5-2d	BA.5-2e	BA.5-2f	BA.5-3a	BA.5-3b	BA.5-4a	BA.5-5a	BA.5-5b	BA.2.12.1-2a	BA.2.12.1-2c
BA.1 BTI	8238.914386553482	6967.340731057699	2736.570255353029	3879.6023884897018	6378.2870598766385	3076.0541475844057	2378.8877994295585	1041.0083049607765	2425.067105239071	2757.8912752281535	482.02564098600226	730.0985824204299	355.7805321538164	362.40920119841917	269.2862354879453	103.79607475971412	140.84153012603505	200.26418421318849	39.632042222448504	51.447050237887346	264.21653492809804	9175.707820389609	5499.381757702998	8355.980485241242	7679.316118167675	2087.9328668357066	10642.129157324302	2984.751303741871	3860.498544518111	4066.162253923296	2765.9385066269638	5613.072784657247	4675.190400969261	4100.832123667209	4380.084370121288	2675.2334542227413	4300.515261636621	999.3207166786481	678.8230072043971	1068.743250954269	822.5950516376053	1764.4320260490356	900.3795189513679	1071.1127713649353	642.7694116609593	557.7656548613345	635.2944673486463	1236.3157622675737	730.3715029068425
BA.2.12.1 BTI	5609	4336.000000000002	2412.9999999999995	2352	4744.000000000003	1550.0000000000007	1891.0000000000002	1024	1833.9999999999998	2274.000000000001	503	460.0000000000001	170.00000000000006	142.00000000000003	161.00000000000003	85.99999999999997	225	117.00000000000003	34.00000000000001	74.99999999999997	152	6628.9999999999945	7136.999999999995	6742.999999999996	7359.999999999998	2080.999999999999	7574.0000000000055	1886.9999999999998	2598.0000000000005	2146.0000000000005	2276.0000000000005	10278.000000000002	3140.0000000000027	2665.999999999999	3518.0000000000027	2536	3687.0000000000027	886.9999999999998	745.9999999999997	926.9999999999999	730.9999999999997	1026.9999999999995	748.0000000000003	840	775.0000000000002	748.0000000000003	675.0000000000002	2274.000000000001	1285.9999999999998
BA.4/5 BTI	6440.999999999996	2580.0000000000005	3138.0000000000023	2506.0000000000005	5738.000000000005	1144	1721	1359.9999999999995	1703.9999999999995	2003.9999999999998	398	765	464	373.00000000000017	450.00000000000006	130.99999999999994	321	95	48.00000000000001	115.99999999999999	220.99999999999991	4483.999999999997	4831.999999999997	6831.999999999998	6316.999999999999	1809.9999999999993	8012.999999999997	2442	2427	2460.999999999999	1955.9999999999993	6060	3510.0000000000027	2571.9999999999995	2216.0000000000005	2869.999999999999	3083.0000000000005	721.0000000000002	683	957.0000000000001	786	1149	707.0000000000002	1001.9999999999999	908.0000000000003	807.0000000000002	804.0000000000001	1784.0000000000007	1092.0000000000002
Bi-valent Boost	21372.99999999999	15782.00000000001	4883.999999999996	5983.999999999998	8960	3775.9999999999995	5109.999999999996	5190	5243.999999999996	3097.0000000000023	2609.0000000000005	3148.9999999999986	653	538	587.0000000000002	307.9999999999999	329.99999999999994	477.00000000000017	202.99999999999997	273	464.99999999999983	20273	19341.000000000007	29353	26807.00000000002	6088.000000000003	18285.99999999999	8635.000000000007	8976.000000000007	8887.999999999998	5955.000000000005	13298.000000000011	8683.000000000002	7645.000000000006	8475	4862.000000000004	8929.999999999998	7361.0000000000055	3484.999999999998	6823.999999999997	4148.999999999999	6564.000000000003	4726.000000000004	5334.999999999996	5292.999999999998	4398.999999999996	4847.999999999995	3778.999999999999	2997.0000000000023
Boost	5177.535990800304	4474.206200038307	1251.3034714893606	2940.035445510494	2926.434265845572	1017.9767239827862	1061.2559672453356	626.3781910935295	973.616	937.0470559121771	251.02422351677026	259.9776567602923	126.41440783576554	130.36261557665188	96.14858035353681	44.101145396891276	63.01361635187261	104.65322798983577	37.53134467678256	31.431275911025278	230.9822658452782	6150.26	4712.5412536614795	4628.763398885421	5144.145827378566	1545.526010610363	6741.392705680829	1806.0017808304783	2215.951270552437	2284.520493193143	1738.0698645755535	3828.023485318379	2614.9707373288356	3045.64	2271.327944983152	1662.5588321787725	2590.3606881619976	427.1978717575008	415.6943388621054	594.4999485961986	449.68752670229605	678.0374850912738	447.68843148621073	458.9329279529721	388.6421379428705	376.4467466048455	378.76337592539966	564.4642896444656	563.0446193028089
Delta BTI	9014.964226218535	6532.548507282589	1362.1380253116781	7226.59	4043.1397452969636	1857.7863170989287	1667.8153374999276	848.086	1327.719473382837	1436.5082665964712	484.312	655.262	177.3809459891337	176.05680901345448	156.43529013620937	71.87489130426565	105.24257693538296	189.1454466805902	<20	58.56620185738528	244.13111231467403	9642.684169877184	6565.619696570916	10053.812610149453	9481.121505391646	2435.6262028480464	13313.639622582548	3048.3178968080065	2368.425426311752	3818.366666521176	2917.648710862909	6297.169999293329	5188.18	5107.415784915113	4825.822313347225	3300.2495360199687	3578.2859024957784	831.5275100680672	749.1408412308068	967.5060723323651	744.6650253637538	1525.027212871954	894.1168827396112	844.0189571330727	680.9478687829194	658.1238485270079	636.033	1172.2738587889771	755.872
Delta Conv	17277.999999999996	10997.000000000002	2179.0000000000005	18963.000000000007	4738.999999999996	133.99999999999997	683	248.00000000000009	489.99999999999983	432.00000000000017	40	93.00000000000003	<20	23	56.00000000000002	<20	101.00000000000003	<20			<20	7076	5931.999999999999	8689.000000000005	12137	2720.9999999999995	12366.999999999995	5805.000000000004	5566.999999999996	3814.0000000000023	1493	6845	1350.0000000000005	1656.9999999999993	975.9999999999995	1313.9999999999995	738	391	<20	588.9999999999999	316.9999999999999	213.00000000000009	508.9999999999999	419.99999999999994	316.9999999999999	396	277.99999999999994	1975.0000000000005	261.00000000000006
Vaccine	948.4802919491334	553.9415517735349	83.57575736297763	1054.0143745406403	262.05943156124926	26.593183369408578	44.921567029284844	30.3031	34.96843156785718	20.781493402697837	13.195079107728946	14.450008743915875	<20	12.990933056386607	<20	<20	<20	<20			12.011244339814313	740.9604258087193	600.58	757.5834000080623	586.807	211.2904171139364	788.9804289109447	514.6517875095877	431.56145110156825	335.23907155382085	273.44076598892246	918.125	411.518	470.7708757084041	371.3488575023655	422.8165390886432	548.3990270597967	27.515984957674288	23.939276834562126	32.01801711459828	28.164055686833894	30.964173432196255	25.06842442134102	19.26839825725405	19.914268148847103	17.340803287622478	14.113593522139963	34.949458574405405	22.758159333197643
WT Conv	1576.9843927788845	775.631	187.4890873648892	1203.7145638891004	566.8338834464874	105.7985970418699	179.0783132665027	125.09266728521793	103.35298504727254	87.72269803197365	69.63070825305171	247.9223276096755	19.746808222123676	22.17220230966632	20.80083823051904	15.326188647871065	16.005206638831552	18.662555784086244	13.200061217959128	17.099759466766965	23.39214190570294	1089.8174213732807	1363.39	1326.660113713357	1105.6609982939362	318.91130679557006	1199.8053237434108	541.5461858534799	758.0008046672656	779.049	244.2312150331037	838.7835908346051	406.4589276105119	325.98627415330037	312.04143516099657	346.70505656379567	378.0862600932384	109.20920458936244	105.4828854488046	113.67992705505303	102.23724093200703	181.3498519169526	120.89470155293517	81.12980254932965	81.18243693045504	83.67733356765301	72.46712738822997	115.84283114271439	94.91182955078216
[truncated: 38 more columns]

## Sheet: S4C_NHP sera
Sample ID	Label	WuG/ID50	WuG/ID80	BA.5/ID50	BA.5/ID80	BA.5-2a/ID50	BA.5-2a/ID80	BA.2.75/ID50	BA.2.75/ID80	BA.2.75-4c/ID50	BA.2.75-4c/ID80	BA.2.12.1/ID50	BA.2.12.1/ID80	BA.2.12.1-2d/ID50	BA.2.12.1-2d/ID80	XBB/ID50	XBB/ID80	XBB-10b/ID50	XBB-10b/ID80
A20056	Homotypic SARS-2 Beta in prevaxxed NHPs	121021	31204	5454	1167	2386	968	7341	2773	4325	1384	3933	1481	1264	588	380	201	240	91
A20057	Homotypic SARS-2 Beta in prevaxxed NHPs	6002	2163	691	261	355	200	984	341	812	323	1444	335	401	218	197	48	78	26
A20058	Mosaic-8b in prevaxxed NHPs	69111	24240	28015	8144	13869	5126	35895	8505	23771	7836	25784	8371	13128	3539	722	312	1016	415
A20060	Homotypic SARS-2 Beta in prevaxxed NHPs	81425	22087	2036	355	1090	335	5002	1754	3794	1141	1734	715	612	238	295	139	243	70
A20063	WA.1/BA.5 mRNA in prevaxxed NHPs	39977	15993	14970	3251	3902	1522	8819	2793	12485	4851	12434	5030	7778	1597	395	197	292	77
A20064	Mosaic-8b in prevaxxed NHPs	27282	7985	6736	1777	2416	888	6294	2289	7725	1788	14841	4476	14505	3991	265	114	186	37
A20065	WA.1/BA.5 mRNA in prevaxxed NHPs	1116	300	10	10	10	10	77	26	73	10	27	10	28	10	10	10	10	10
A20066	Homotypic SARS-2 Beta in prevaxxed NHPs	9362	3309	337	159	181	67	405	121	107	58	375	170	285	94	53	10	10	10
A20067	Mosaic-8b in prevaxxed NHPs	41733	18251	1511	548	991	454	7680	2657	3789	1090	2260	869	4103	860	758	326	487	159
A20068	Mosaic-8b in prevaxxed NHPs	36805	19296	8036	2526	2349	867	23003	5634	7182	2321	14406	3302	17610	4591	330	171	113	10
A20069	Homotypic SARS-2 Beta in prevaxxed NHPs	11461	4325	1484	496	643	267	2361	754	1134	591	2460	797	4021	824	486	226	79	22
A20070	WA.1/BA.5 mRNA in prevaxxed NHPs	7474	3654	2659	739	1952	625	4531	1719	4426	1846	4494	1407	2719	838	202	53	118	45
A20071	WA.1/BA.5 mRNA in prevaxxed NHPs	536	260	108	34	42	20	1650	364	361	100	390	109	395	216	23	10	10	10
A20072	Mosaic-8b in prevaxxed NHPs	228	81	10	10	10	10	10	10	10	10	10	10	10	10	10	10	10	10
