# Supplementary material for: Computationally designed proteins mimic antibody immune evasion in viral evolution
Source: Immunity. Author manuscript; Available in PMC 2026 Apr 25. (PMC13110123; doi:10.1016/j.immuni.2025.04.015)
Supplement: 1-s2.0-S1074761325001785-mmc6 [file NIHMS2161490-supplement-1-s2_0-S1074761325001785-mmc6.csv]

Study Name	Link	First author	lab	Date published in peer review journal	Date first published (bioRxiv)	Variant tested	Full Spike or RBD	mAbs or sera	study	Notes	Github link
Complete Mapping of Mutations to the SARS-CoV-2 Spike Receptor-Binding Domain that Escape Antibody Recognition	https://www.cell.com/cell-host-microbe/fulltext/S1931-3128(20)30624-7?_returnURL=https%3A%2F%2Flinkinghub.elsevier.com%2Fretrieve%2Fpii%2FS1931312820306247%3Fshowall%3Dtrue	Greaney	Bloom_JD	1/13/21	9/10/20	Wuhan	RBD	10 mAbs	2021_Greaney_Crowe_Abs
Prospective mapping of viral mutations that escape antibodies used to treat COVID-19.	https://www.science.org/doi/full/10.1126/science.abf9302?rfr_dat=cr_pub++0pubmed&url_ver=Z39.88-2003&rfr_id=ori%3Arid%3Acrossref.org	Starr	Bloom_JD	1/25/21	11/30/20	Wuhan	RBD	3 mAbs	2021_Starr_REGN	REGN-COV2 cocktail (two antibodies, REGN10933 and REGN10987) and the antibody LY-CoV016.
Comprehensive mapping of mutations in the SARS-CoV-2 receptor-binding domain that affect recognition by polyclonal human plasma antibodies	https://www.sciencedirect.com/science/article/pii/S1931312821000822	Greaney	Bloom_JD	3/10/21	12/31/20	Wuhan	RBD	23 mAbs	2021_Greaney_HAARVI_sera
Genetic and structural basis for SARS-CoV-2 variant neutralization by a two-antibody cocktail	https://www.nature.com/articles/s41564-021-00972-2	Dong	Bloom_JD	9/21/21	1/27/21	Wuhan	RBD	2 mAbs	2021_Dong_AZ	two human monoclonal antibodies–AZD8895 and AZD1061
Complete map of SARS-CoV-2 RBD mutations that escape the monoclonal antibody LY-CoV555 and its cocktail with LY-CoV016	https://www.sciencedirect.com/science/article/pii/S2666379121000719	Starr	Bloom_JD	4/20/21	2/17/21	Wuhan	RBD	1 mAbs	2021_Starr_LY-CoV555
Mapping mutations to the SARS-CoV-2 RBD that escape binding by different classes of antibodies	https://www.nature.com/articles/s41467-021-24435-8	Greaney	Bloom_JD	7/7/21	3/17/21	Wuhan	RBD	6 mAbs and 5 sera	2021_Greaney_Rockefeller
SARS-CoV-2 RBD antibodies that maximize breadth and resistance to escape	https://www.nature.com/articles/s41586-021-03807-6	Starr	Bloom_JD	7/14/21	4/6/21	Wuhan	RBD	12 mAbs	2021_Starr_Vir	antibodies bind different epitopes within the RBM and the non-RBM ‘core’ of the RBD
Broad sarbecovirus neutralization by a human monoclonal antibody	https://www.nature.com/articles/s41586-021-03817-4	Tortorici	Bloom_JD	7/12/21	4/7/21	Wuhan	RBD	1 mAbs	2021_Tortorici_S2X259
Antibodies elicited by mRNA-1273 vaccination bind more broadly to the receptor binding domain than do those from SARS-CoV-2 infection.	https://www.science.org/doi/10.1126/scitranslmed.abi9915	Greaney	Bloom_JD	6/30/21	4/14/21	Wuhan	RBD	27 sera	2021_Greaney_Moderna
A SARS-CoV-2 variant elicits an antibody response with a shifted immunodominance hierarchy	https://journals.plos.org/plospathogens/article?id=10.1371/journal.ppat.1010248	Greaney	Bloom_JD	2/8/22	10/13/21	Beta	RBD	9 sera	2021_Greaney_B1351	9 sera samples post beta infection
Github	https://github.com/jbloomlab/SARS-CoV-2-RBD_MAP_COV2-2955	Greaney	Bloom_JD	11/9/21	11/9/21	Wuhan	RBD	1 mAbs	2021_Greaney_COV2-2955
Omicron escapes the majority of existing SARS-CoV-2 neutralizing antibodies	https://www.nature.com/articles/s41586-021-04385-3	Cao	Xie_XS	12/23/21	12/21/22	BA.1	RBD	247 mAbs	2021_Cao_Omicron	247 SARS-CoV-2 neutralizing antibodies
The SARS-CoV-2 Delta variant induces an antibody response largely focused on class 1 and 2 antibody epitopes	https://journals.plos.org/plospathogens/article?id=10.1371/journal.ppat.1010592#sec032	Greaney	Bloom_JD	6/29/22	3/14/22	Delta, Wuhan, Beta	RBD	Delta: 24 sera Wuhan: 22 mAbs, 38 sera Beta: 9 sera	2022_Greaney_WuG_Delta_Beta_sera_mAbs	Delta: 24 sera (8 vax, 8 delta BTI, 8 delta primary infection) Wuhan: 38 sera (22 vax, 16 early 2020 infection) Beta: 9 sera beta infection
BA.2.12.1, BA.4 and BA.5 escape antibodies elicited by Omicron infection	https://www.nature.com/articles/s41586-022-04980-y	Cao	Xie_XS	7/17/22	5/2/22	BA.2.12.1 and BA.4/5	RBD	1640 mAbs	2022_Cao_1640mAbs	1,640 neutralizing antibodies directed against the receptor-binding domain of the viral spike protein, including 614 antibodies isolated from people who had recovered from BA.1 infection	https://github.com/jianfcpku/SARS-CoV-2-RBD-DMS-broad/blob/master/outputs/results_clean.csv
Deep mutational scans for ACE2 binding, RBD expression, and antibody escape in the SARS-CoV-2 Omicron BA.1 and BA.2 receptor-binding domains	https://journals.plos.org/plospathogens/article?id=10.1371/journal.ppat.1010951	Starr	Bloom_JD	11/18/22	9/20/22	Wuhan, BA.1, BA.2	RBD	1 mAb	2022_Starr_WuG_BA1_BA2_1mAb	bebtelovimab (LY-CoV1404)	https://github.com/jbloomlab/SARS-CoV-2-RBD_Omicron_MAP_LY-CoV1404/tree/main/results/supp_data
Imprinted SARS-CoV-2 humoral immunity induces convergent Omicron RBD evolution	https://www.nature.com/articles/s41586-022-05644-7#Sec20	Cao	Xie_XS	12/19/22	10/4/22	BA.2.75 and BA.5	RBD	3051 mAbs	2022_Cao_3051mAbs	3051 BA.2-neutralizing antibodies
A pseudovirus system enables deep mutational scanning of the full SARS-CoV-2 spike	https://www.sciencedirect.com/science/article/pii/S0092867423001034?via%3Dihub#da0010	Dadonaite	Bloom_JD	3/16/23	10/13/22	Delta, BA.1	Spike	BA.1: 4 mAbs Delta: 2 sera and 1 mAb	2023_Dadonaite_delta_BA1_5mAb_2sera	Delta variant: Sera are from Delta breakthrough cases that were previously vaccinated with two doses of Pfizer vaccine. mAb is REGN10933 BA.1 variant: LY-CoV1404, NTD-binding 5–7, and S2-binding CC67.105 and CC9.104	https://github.com/dms-vep/SARS-CoV-2_Delta_spike_DMS_REGN10933/tree/main/results/antibody_escape https://github.com/dms-vep/SARS-CoV-2_Omicron_BA.1_spike_DMS_mAbs/tree/main/results/antibody_escape
Repeated Omicron exposures override ancestral SARS-CoV-2 immune imprinting	https://www.nature.com/articles/s41586-023-06753-7	Yisimayi	Cao_Y	11/22/23	5/3/23	BA.5 and XBB.1.5	RBD	1816 mAbs	2023_Yisimayi_1816mAbs	1,816 SARS-CoV-2 RBD-targeting antibodies from various immune backgrounds.
Spike deep mutational scanning helps predict success of SARS-CoV-2 clades	https://www.google.com/url?sa=t&source=web&rct=j&opi=89978449&url=https://www.nature.com/articles/s41586-024-07636-1&ved=2ahUKEwje_bCi0f2KAxXWFVkFHYpsNiwQFnoECAsQAQ&usg=AOvVaw0XqbBb2FpWYKY8fEMeBRqB	Dadonaite	Bloom_JD	7/3/24	11/14/23	XBB.1.5	Spike	10 sera	2024_Dadonaite_XBB15_10sera	Sera collected from individuals with previous XBB* infections	https://github.com/dms-vep/SARS-CoV-2_XBB.1.5_spike_DMS/blob/main/results/summaries/per_antibody_escape.csv
Evolving antibody response to SARS-CoV-2 antigenic shift from XBB to JN.1	https://www.nature.com/articles/s41586-024-08315-x	Jian	Cao_Y	11/7/24	6/17/24	XBB.1.5 and JN.1	RBD	2688 mAbs	2024_Jian_2688mAbs	2,688 mAbs, on the basis of at least one of the two RBD variants, including 1,874 isolated from XBB/JN.1 infection cohorts involved in this study and 814 mAbs previously identified for comparison
